# Supplementary material for: Immune evasion by proteolytic shedding of natural killer group 2, member D ligands in Helicobacter pylori infection
Source: Front Immunol. 2024 Jan 22;15:1282680. doi: 10.3389/fimmu.2024.1282680 (PMC10839011; doi:10.3389/fimmu.2024.1282680)
Supplement: Supplementary file 2 [file Table_1.xlsx]

## Sheet: Tabelle2
					Immunohistochemistry staining						qPCR
#	Location	Condition	Sex	Age	MICA/B Epithel	MICA/B Lamina Propria	CD8	CD45	CD56	NKp46	MICA	MICB	NKG2D	CD8A and NK cell Markers
1	Corpus	Cancer	female	84	x	x	x	x	x	x	x	x	x	x
2	Antrum	Cancer	female	73										x
3	Corpus/Antrum	Cancer	female	70	x	x	x	x	x	x				x
4	Corpus/Antrum	Cancer	female	65							x	x	x	x
5	Antrum	Cancer	male	61	x	x	x	x	x	x	x	x	x	x
6	Corpus	Cancer	male	77	x	x	x	x	x	x
7	Corpus/Antrum	Cancer	male	76	x	x	x	x	x	x	x	x	x	x
8	Corpus/Antrum	Cancer	male	71	x	x	x	x	x	x	x	x	x
9	Corpus/Antrum	Cancer	male	85	x	x	x	x	x	x
10	Corpus/Antrum	Cancer	male	66	x	x	x	x	x	x	x	x	x	x
11	Antrum	Cancer + HP	female	88	x	x	x	x	x	x	x	x	x	x
12	Cardia	Cancer + HP	male	55	x	x	x	x	x	x	x	x	x	x
13	Corpus/Antrum	HpG	female	49	x	x		x	x		x	x		x
14	Antrum/Corpus	HpG	female	72	x	x		x	x		x	x		x
15	Antrum	HpG	female	72
16	Corpus/Antrum	HpG	female	43	x	x		x	x					x
17	Corpus/Antrum	HpG	female	55	x	x	x	x	x	x	x	x		x
18	Corpus	HpG	female	60			x
19	Corpus	HpG	female	73			x
20	Corpus/Antrum	HpG	female	28
21	Corpus/Fundus	HpG	female	28
22	Corpus	HpG	female	54	x	x	x	x	x
23	Corpus/Antrum	HpG	female	54	x	x	x	x	x	x
24	Corpus/Antrum	HpG	female	28	x	x	x	x	x		x	x		x
25	Antrum	HpG	female	68	x	x	x	x	x					x
26	Corpus	HpG	female	68	x	x	x	x	x	x	x	x		x
27	Corpus/Antrum	HpG	female	61	x	x	x	x	x
28	Corpus	HpG	female	66			x
29	Corpus/Antrum	HpG	female	29	x	x		x	x
30	Corpus/Antrum	HpG	female	81	x	x	x	x	x	x
31	Antrum	HpG	female	44	x	x	x	x	x	x
32	Corpus	HpG	female	44	x	x	x	x	x
33	Antrum	HpG	female	68	x	x	x	x	x
34	Corpus	HpG	female	68	x	x	x	x	x
35	Corpus/Antrum	HpG	female	55	x	x	x	x	x	x	x	x		x
36	Antrum	HpG	female	56					x	x
37	Corpus/Antrum	HpG	female	55				x			x	x		x
38	Corpus	HpG	female	67			x
39	Corpus	HpG	female	65									x
40	Corpus	HpG	female	58									x
41	Corpus	HpG	female	57									x
42	Corpus	HpG	female	50									x
43	Corpus	HpG	female	60									x
44	Corpus	HpG	female	59									x
45	Corpus	HpG	female	67									x
46	Corpus	HpG	female	67									x
47	Corpus/Antrum	HpG	male	60	x	x		x	x		x	x		x
48	Corpus	HpG	male	36			x
49	Corpus	HpG	male	73			x
50	Corpus	HpG	male	32	x	x	x		x
51	Corpus/Antrum	HpG	male	61	x	x		x	x	x	x	x		x
52	Corpus/Antrum	HpG	male	45	x	x	x	x	x	x
53	Corpus	HpG	male	64	x	x	x	x	x		x	x		x
54	Antrum	HpG	male	64	x	x	x	x	x
55	Corpus/Antrum	HpG	male	38	x	x	x	x	x		x	x		x
56	Antrum	HpG	male	63	x	x	x	x	x	x	x	x		x
57	Corpus	HpG	male	63	x	x	x	x	x		x	x		x
58	Corpus	HpG	male	34			x
59	Corpus/Antrum	HpG	male	62	x	x	x	x	x		x	x		x
60	Antrum	HpG	male	41					x	x
61	Corpus	HpG	male										x
62	Corpus	HpG	male										x
63	Corpus	normal	female	50			x
64	Antrum	normal	female	47	x	x	x	x	x	x
65	Corpus	normal	female	47	x	x	x	x	x
66	Corpus	normal	female	44			x
67	Corpus	normal	female	30									x
68	Corpus	normal	female	30									x
69	Corpus/Antrum	normal	female	54	x	x	x	x	x	x	x	x		x
70	Antrum	normal	female	53	x	x	x	x	x	x
71	Corpus	normal	female	53	x	x	x	x	x
72	Antrum	normal	female	36	x	x	x	x	x
73	Corpus	normal	female	36	x	x	x	x	x
74	Antrum	normal	female	70	x	x	x	x	x	x	x	x
75	Corpus	normal	female	70	x	x	x	x	x		x	x
76	Antrum	normal	female	65	x	x	x	x	x		x	x		x
77	Corpus	normal	female	65	x	x	x	x	x		x	x		x
78	Antrum	normal	female	62	x	x	x	x	x	x				x
79	Corpus	normal	female	62	x	x	x	x	x	x	x	x
80	Antrum	normal	female	58	x	x	x	x	x
81	Corpus	normal	female	58	x	x	x	x	x		x	x
82	Antrum	normal	female	55	x	x	x	x	x		x	x
83	Corpus	normal	female	55	x	x	x	x	x		x	x		x
84	Corpus	normal	female	56			x
85	Antrum/Corpus	normal	female	55			x
86	Antrum	normal	female	71					x	x
87	Corpus	normal	female	50									x
88	Corpus	normal	female	50									x
89	Corpus	normal	female	65									x
90	Corpus	normal	male	53			x
91	Corpus	normal	male	32			x
92	Corpus	normal	male	22									x
93	Corpus	normal	male	22									x
94	Corpus/Antrum	normal	male	21	x	x	x	x	x	x
95	Antrum	normal	male	86	x	x	x	x	x	x	x	x		x
96	Corpus	normal	male	86	x	x	x	x	x		x	x		x
97	Antrum	normal	male	75	x	x	x	x	x		x	x		x
98	Corpus	normal	male	75	x	x	x	x	x	x				x
99	Antrum	normal	male	74	x	x	x	x	x		x	x
100	Corpus	normal	male	74	x	x	x	x	x					x
101	Antrum	normal	male	52					x	x
102	Corpus	normal	male	22									x
103	Corpus	normal	male	56									x
104	Corpus	normal	male	55									x
