# Supplementary material for: Immune evasion by proteolytic shedding of natural killer group 2, member D ligands in Helicobacter pylori infection
Source: Front Immunol. 2024 Jan 22;15:1282680. doi: 10.3389/fimmu.2024.1282680 (PMC10839011; doi:10.3389/fimmu.2024.1282680)
Supplement: Supplementary file 3 [file Table_2.xlsx]

## Sheet: Tabelle1
Supplementary Table S2. qPCR Primers used in this study
Gene name	Gene symbol	NCBI Reference Sequence (mRNA)	Primer	Sequence (5’ to 3’)
Glyceraldehyde 3-phosphate dehydrogenase	GAPDH	NM_002046.7; NM_001256799.3; NM_001289745.3; NM_001289746.2; NM_001357943.2	F	cccttcattgacctcaactacatg
			R	tgggatttccattgatgacaagc
Beta actin	ACTB	NM_001101.5	F	CGTGCTGCTGACCGAGG
			R	ACAGCCTGGATAGCAACGTAC
Killer cell lectin like receptor K1	KLRK1 (also known as NKG2D)	NM_007360.4	F	TCTAGATCAGGAACTGAGGACA
			R	TCTTGATTCTTGTGGATAAAAGCCT
MHC class I polypeptide-related sequence A	MICA	NM_000247.3; NM_001177519.3; NM_001289153.2; NM_001289152.2; NM_001289154.2	F	CACCTGCTACATGGAACACAGC
			R	ACATGGAATGTCTGCCAATGACT
MHC class I polypeptide-related sequence B	MICB	NM_005931.5; NM_001289160.2; NM_001289161.2	F	CACCTGCTACATGGAACACAGC
			R	TATGGAAAGTCTGTCCGTTGACTCT
matrix metallopeptidase 9	MMP9	NM_004994.3	F	GCCACTACTGTGCCTTTGAGTC
			R	CCCTCAGAGAATCGCCAGTACT
matrix metallopeptidase 14	MMP14	NM_004995.4	F	CACTGCCTACGAGAGGAAGG
			R	GAGCAGCATCAATCTTGTCG
ADAM metallopeptidase domain 9	ADAM9	NM_003816.3	F	CTTGCTGCGAAGGAAGTACCTG
			R	CACTCACTGGTTTTTCCTCGGC
ADAM metallopeptidase domain 10	ADAM10	NM_001110.4; NM_001320570.2	F	CTGCCCAGCATCTGACCCTAA
			R	TTGCCATCAGAACTGGCACAC
ADAM metallopeptidase domain 17	ADAM17	NM_003183.6; NM_001382777.1; NM_001382778.1	F	GTGGATGGTAAAAACGAAAGCG
			R	GGCTAGAACCCTAGAGTCAGG
Interleukin 15 (Isoform 1, also known as 48aa(LSP)-IL15)	IL15	NM_000585.5	F	CATGTCTTCATTTTGGGCTGT
			R	GGGTGAACATCACTTTCCGT
Interleukin 15 (Isoform 2, also known as 21aa(SSP)-IL15)	IL15	NM_172175.3	F	TAGATTTGTGCAGCTGTTTCAGT
			R	GGGTGAACATCACTTTCCGT
UL16 binding protein 1	ULBP1	NM_025218.4	F	TGGTTCAGGTCTGGACTTAGG
			R	GCTTCTGCACCTGCTGTCT
UL16 binding protein 2 and retinoic acid early transcript 1L	ULBP2 and RAET1L	NM_025217.4; NM_130900.3	F	CAAGTGCAGGAGCACCACTCG
	(also known as ULBP6)
			R	CAGATGCCAGGGAGGATGAAGC
UL16 binding protein 3	ULBP3	NM_024518.3	F	CATGTCTGGGCAAATGAATG
			R	CCGTACCTGCTATTCGACTG
Transforming growth factor beta 1	TGFB1	NM_000660.7	F	TCGCCAGAGTGGTTATCTT
			R	TAGTGAACCCGTTGATGTCC
Macrophage migration inhibitory factor	MIF	NM_002415.2	F	GCCCGGACAGGGTCTACA
			R	CTTAGGCGAAGGTGGAGTTGTT
Natural cytotoxicity triggering receptor 1	NCR1 (also known as NKp46)	NM_004829.7	F	GGGACATACCGATGTTTTGG
		NM_001145457.3
		NM_001145458.3
		NM_001242356.3
		NM_001242357.3
			R	AGGAAAGGTGGGGTCTTCAG
Cluster of Differentiation 8a	CD8A	NM_001768.7	F	CCCTGAGCAACTCCATCATGT
		NM_171827.4
		NM_001145873.1
		NM_001382698.1
			R	GTGGGCTTCGCTGGCA
killer cell lectin like receptor F1	KLRF1 (also known as NKp80)	NM_016523.3	F	TTCAGTGACGTTGCACTGGT
		NM_001366534.1
			R	CTCCCTGAGAAACCAACAGGA
killer cell lectin like receptor D1	KLRD1 (also known as CD94)	NM_002262.5	F	tgcttcagcttcaaaacacaga
		NM_007334.3
		NM_001114396.3
		NM_001351060.2
		NM_001351062.2
		NM_001351063.2
			R	Gcatttccatttggattatacgc
killer cell lectin like receptor C2, killer cell lectin like receptor C3 and killer cell lectin like receptor C4	KLRC2, KLRC3 and KLRC4 (also known as NKG2C, NKG2E and NKG2F)	NM_002260.4	F	accgaacaggaaatattccaagta
		NM_002261.3
		NM_007333.2
		NM_013431.2
			R	aatgcaaatgattcctaggacct
CD244 molecule	CD244	NM_016382.4	F	tgttagctgggaaagccaca
		NM_001166663.2
			R	aagggtgccaaggaacagt
Note: F, forward primer; R, reverse primer
